# Supplementary material for: ADHD prescription patterns and medication adherence in children and adolescents during the COVID-19 pandemic in an urban academic setting
Source: BMC Psychiatry. 2024 Mar 7;24:188. doi: 10.1186/s12888-024-05623-4 (PMC10921583; doi:10.1186/s12888-024-05623-4)
Supplement: Supplementary file 1 — Supplementary Material 1 [file 12888_2024_5623_MOESM1_ESM.xlsx]

## Sheet: ADHDPrescriptionPatt_DATA_2022-
ADHD Prescription Patterns Data
Legend		1=M; 2=F	1=Hispanic/Latino; 2=Not Hispanic/Latino; 3=Not disclosed	1=White; 2=Black; 3=American Indian; 4=Asian; 5=Pacific Islander; 6= Not disclosed	Total # of appointments	# of in-person appointments	# of virtual appointments	Did patient have an appointment in specified date range? 1=Y; 2=N														Total # of prescription refills	Did patient refill medication during specified month? 1=Y; 2=N
participant_id	age	sex	ethnicity	race	app_num_total	app_num_live	app_num_virtual	app_jan_mar19	app_apr_jun19	app_jul_sep19	app_oct_dec19	app_jan_mar20	app_apr_jun20	app_jul_sep20	app_oct_dec20	app_jan_mar21	app_apr_jun21	app_jul_sep21	app_oct_dec21	app_jan_mar22	app_apr_jun22	prescription_refill_number	2019-01-01	2019-02-01	2019-03-01	2019-04-01	2019-05-01	2019-06-01	2019-07-01	2019-08-01	2019-09-01	2019-10-01	2019-11-01	2019-12-01	2020-01-01	2020-02-01	2020-03-01	2020-04-01	2020-05-01	2020-06-01	2020-07-01	2020-08-01	2020-09-01	2020-10-01	2020-11-01	2020-12-01	2021-01-01	2021-02-01	2021-03-01
2	14	1	3	2	12	9	3	0	1	1	1	1	1	1	1	1	0	1	0	0	1	22	0	0	0	1	0	0	0	1	0	1	0	1	0	1	0	1	1	0	1	1	1	1	1	0	1	0	1
3	13	1	3	2	6	6	0	0	1	0	1	1	0	0	0	1	0	0	0	0	1	4	0	0	0	0	0	1	0	0	0	0	1	0	1	0	0	0	0	0	0	0	0	0	0	0	0	0	0
4	18	1	3	2	6	6	0	0	1	0	0	1	0	0	1	1	0	0	0	1	0	6	1	0	0	0	0	1	0	0	0	0	0	0	0	1	0	1	0	0	0	0	0	1	0	0	0	0	0
6	14	2	3	2	6	6	0	0	0	0	0	1	0	1	0	1	0	0	0	1	0	7	1	0	1	0	0	1	0	0	0	0	0	0	1	0	1	0	0	0	0	0	0	0	0	0	0	0	0
7	9	1	3	2	15	13	2	1	1	1	0	1	1	1	0	1	1	1	0	0	1	17	1	1	0	1	0	1	1	1	1	1	1	0	1	1	1	0	1	0	1	0	0	0	0	0	0	1	0
8	11	1	3	2	20	19	1	1	1	1	1	1	1	1	1	1	1	1	1	1	1	28	1	0	0	1	0	1	1	1	1	1	1	1	1	1	1	1	0	1	1	1	1	0	1	0	1	0	1
9	11	1	3	2	3	3	0	0	0	1	1	0	0	0	0	1	0	0	0	0	0	19	0	0	0	0	0	0	1	0	0	0	1	0	1	1	0	1	0	0	0	0	1	1	0	0	1	0	0
10	12	2	2	2	9	9	0	1	0	0	1	1	1	0	1	1	0	0	1	0	1	10	1	1	1	0	1	0	0	0	1	1	0	0	0	0	0	0	0	0	1	0	0	0	1	0	0	1	0
11	11	1	3	2	6	4	2	1	0	0	1	1	0	0	0	0	0	0	1	1	1	10	0	0	0	0	0	0	0	0	1	0	1	0	1	0	1	0	0	0	0	0	0	0	0	0	0	0	0
12	16	1	3	2	5	4	1	1	0	1	0	0	0	0	0	0	0	0	0	1	1	6	1	0	0	1	0	0	0	0	1	0	0	0	0	0	0	0	0	0	0	0	0	0	0	0	0	0	0
13	13	1	3	2	9	9	0	1	1	1	1	1	0	1	0	0	0	0	1	0	1	23	1	1	0	1	1	1	0	1	0	1	0	1	1	1	1	1	1	0	0	0	0	0	1	1	1	1	1
14	12	1	3	1	12	6	6	1	0	1	1	0	1	0	1	0	1	0	1	1	1	33	0	1	1	1	1	1	0	1	0	1	1	0	1	1	1	0	1	1	1	1	1	1	0	1	1	1	1
16	13	2	3	2	6	6	0	1	0	1	0	0	0	0	1	0	1	0	1	0	1	6	0	0	1	0	0	0	1	0	1	1	0	0	0	0	0	0	0	0	0	0	0	0	0	1	0	0	0
17	11	1	3	2	9	9	0	1	1	0	1	0	1	1	1	0	0	0	0	0	0	20	1	0	1	1	0	1	0	1	1	1	1	1	1	1	1	1	0	1	1	0	0	1	1	1	1	1	0
18	14	1	3	2	8	7	1	1	1	1	0	1	0	1	0	0	0	0	1	0	1	8	1	0	0	0	1	0	0	1	0	0	0	0	0	0	1	0	0	0	0	0	1	0	0	0	0	0	0
19	10	1	3	2	17	17	0	1	1	1	1	1	1	1	1	1	1	1	1	1	1	38	0	1	0	1	1	1	1	1	1	1	1	1	1	1	1	1	1	1	1	1	1	1	1	0	1	1	1
21	12	1	3	1	16	12	6	1	1	0	1	0	1	1	1	1	1	0	1	1	1	30	1	1	0	1	1	0	0	1	0	1	1	0	1	1	0	1	1	0	0	1	0	1	1	1	1	1	1
22	12	1	3	2	10	10	0	0	0	0	0	1	1	0	1	0	1	1	1	0	1	15	0	0	0	0	0	1	0	0	0	0	0	0	1	1	1	1	0	0	0	0	0	1	0	1	0	0	1
23	14	1	3	2	11	7	4	0	1	0	1	1	1	0	1	1	1	0	0	1	1	24	0	1	0	1	1	0	0	0	1	1	0	0	0	1	0	1	0	1	1	1	1	0	1	1	1	1	1
24	8	1	3	2	13	13	0	1	1	1	1	1	0	1	1	1	1	0	1	0	0	35	1	1	1	1	1	1	1	1	1	1	1	1	1	1	1	1	0	1	1	1	1	1	1	1	0	1	1
25	9	1	3	2	10	10	0	0	0	1	1	1	0	1	1	1	1	0	1	0	1	5	0	0	0	0	0	0	0	0	0	0	0	1	0	0	0	0	0	0	1	0	0	0	1	0	0	0	0
26	14	1	3	2	0	0	0	0	0	0	0	0	0	0	0	0	0	0	0	0	0	21	1	1	1	1	0	0	0	0	1	1	0	1	1	1	0	0	1	1	1	0	0	1	0	0	1	0	0
27	16	2	3	2	10	9	1	1	1	1	1	1	0	0	0	1	0	0	0	1	1	7	0	1	0	1	0	1	0	1	0	1	0	1	0	0	1	0	0	0	0	0	0	0	0	0	0	0	0
28	10	1	3	2	15	11	4	1	1	1	1	1	1	1	1	1	1	1	1	0	1	25	1	1	0	1	1	1	1	1	0	1	1	1	1	0	1	0	1	1	0	0	0	0	1	0	1	1	0
31	9	2	3	2	12	11	1	1	0	1	1	1	1	1	1	0	1	1	0	1	0	17	0	0	1	0	0	0	0	1	0	1	0	0	0	1	0	0	1	1	1	0	1	1	1	1	1	1	0
32	13	1	3	1	16	12	4	1	1	1	1	1	1	1	1	1	0	1	1	1	1	29	1	1	1	1	1	1	1	0	1	1	1	1	1	1	1	1	0	0	0	1	1	1	1	0	1	0	1
33	14	2	3	2	10	10	0	1	1	1	1	1	1	1	0	0	0	1	0	0	0	5	0	0	0	1	0	0	0	1	0	1	1	0	0	0	0	0	0	0	0	1	0	0	0	0	0	0	0
34	16	1	3	2	8	8	0	1	0	1	0	1	0	1	0	1	1	0	1	0	0	20	1	0	1	1	0	1	0	1	0	1	0	0	1	0	1	0	0	0	0	0	1	1	0	1	1	0	1
36	11	1	3	1	16	12	4	1	1	1	1	1	1	1	1	1	0	1	1	0	1	37	1	1	1	0	1	1	1	1	1	1	1	1	1	1	0	1	1	1	1	1	1	1	0	1	1	1	1
37	17	2	3	1	8	4	4	1	0	1	0	0	1	1	1	1	0	1	0	0	1	29	1	0	1	1	1	0	0	1	0	1	1	0	1	1	0	1	0	1	0	1	1	1	0	1	1	1	1
38	10	1	3	2	9	9	0	1	1	1	1	1	0	1	0	0	1	0	0	0	0	12	1	1	1	1	1	0	1	1	1	1	0	1	1	1	0	0	0	0	0	0	0	0	0	0	0	0	0
39	13	2	3	2	6	6	0	1	0	1	0	0	0	0	1	0	1	0	1	0	1	7	0	0	1	1	0	0	1	0	1	1	0	0	0	0	0	0	0	0	0	0	0	0	0	1	0	0	0
40	10	1	3	2	16	15	1	1	1	1	1	1	1	1	1	1	1	1	0	0	1	28	0	1	0	1	1	1	1	0	1	1	0	1	0	1	1	0	1	0	0	1	1	1	0	1	1	0	1
41	9	1	3	2	15	14	1	1	1	1	1	1	1	1	1	0	1	0	1	1	1	35	1	1	1	1	1	1	0	1	1	1	1	1	0	1	0	1	0	1	1	1	1	1	1	1	1	1	1
42	17	2	3	2	7	7	0	0	1	1	1	0	1	1	0	0	0	1	1	0	0	6	0	0	0	0	0	0	0	0	0	1	1	1	1	0	0	0	0	0	1	1	0	0	0	0	0	0	0
43	9	1	3	2	12	11	1	1	1	1	0	1	1	1	1	1	1	1	0	1	1	34	1	1	1	0	1	1	0	0	1	1	1	1	1	0	0	0	1	0	1	1	1	1	1	1	1	1	1
44	10	2	3	2	8	7	1	1	0	1	0	1	0	0	0	1	0	1	1	1	0	11	1	1	0	0	0	0	0	1	1	1	0	0	0	1	0	1	0	0	0	0	0	0	0	0	0	0	1
45	13	1	3	2	14	10	4	0	0	1	1	1	1	0	1	1	1	1	1	1	0	28	1	1	1	1	1	0	0	1	1	1	1	1	1	1	0	1	0	1	1	0	0	1	1	0	0	0	1
46	12	1	3	2	10	10	0	1	1	1	0	1	1	1	1	0	1	0	0	0	1	11	0	1	0	0	1	1	0	1	1	0	0	0	0	0	1	0	1	0	0	0	1	0	0	0	0	0	0
47	17	1	3	2	3	3	0	1	0	0	0	0	0	0	0	1	0	0	0	0	1	32	1	0	1	1	1	1	1	0	0	0	0	0	1	1	1	1	1	1	1	1	1	0	1	1	0	1	1
48	17	2	3	2	3	3	0	1	0	0	0	0	0	0	1	0	0	0	0	0	1	32	1	1	1	1	1	1	0	1	0	0	1	1	1	1	1	1	1	1	1	1	0	0	1	1	0	1	1
53	10	1	3	2	8	6	2	1	0	1	0	1	0	0	0	0	1	1	0	1	1	15	1	0	1	0	1	0	0	0	1	1	0	1	1	1	0	0	0	0	0	0	0	0	0	0	0	0	0
55	13	1	3	2	9	9	0	0	0	0	1	0	0	1	0	1	0	0	1	1	1	13	1	0	1	1	1	0	0	0	0	1	0	1	0	1	0	0	0	0	0	0	1	0	1	0	0	0	1
56	13	1	3	2	3	3	0	1	0	0	0	0	0	1	0	0	0	1	0	0	0	36	0	1	1	1	1	1	1	1	1	1	1	1	1	1	1	0	1	1	0	1	1	1	1	1	1	1	1
57	14	1	3	2	7	6	1	1	1	1	0	1	0	1	0	0	0	0	1	0	1	7	1	0	0	0	1	0	0	1	0	0	0	0	0	0	1	0	0	0	0	0	1	0	0	0	0	0	0
58	11	1	3	1	11	9	2	1	1	1	1	0	1	1	0	1	1	0	1	1	1	24	1	1	1	1	1	1	1	1	0	1	1	0	1	1	0	1	0	0	1	0	0	1	0	0	1	0	1
59	12	1	3	2	13	12	1	1	1	1	0	1	1	1	1	0	1	1	0	0	1	10	0	1	0	0	1	1	0	1	1	0	0	0	0	0	1	0	1	0	0	0	1	0	0	0	0	0	0
60	9	1	3	1	2	2	0	0	0	0	0	1	0	0	1	0	0	0	0	0	0	36	1	1	1	0	1	0	0	0	1	1	1	1	1	0	1	1	1	0	1	1	1	1	1	1	1	1	1
62	11	1	3	1	12	9	3	1	1	1	1	0	0	1	0	1	1	0	1	1	1	23	1	1	1	1	1	1	1	1	0	1	1	0	1	1	0	1	0	0	1	0	0	1	0	1	1	0	1
63	15	1	3	2	16	15	1	1	1	1	1	1	1	1	1	1	1	0	0	1	1	41	0	1	1	1	1	1	1	1	1	1	1	1	1	1	1	1	1	1	1	1	1	1	1	1	1	1	1
64	12	1	3	2	17	15	2	1	1	1	1	1	0	1	0	1	1	1	1	1	1	16	1	1	0	1	1	0	0	0	1	0	1	0	1	0	1	0	0	0	0	1	0	0	0	0	0	1	0
65	15	1	3	2	7	5	2	0	0	1	0	1	0	1	1	0	1	0	1	0	1	36	1	1	1	1	0	1	1	0	1	1	1	1	1	1	1	1	1	1	1	1	1	1	1	1	1	1	0
66	12	1	3	2	5	5	0	1	1	1	0	1	0	0	0	0	0	0	0	0	1	7	1	0	1	0	1	0	0	1	1	0	1	0	0	0	1	0	0	0	0	0	0	0	0	0	0	0	0
67	11	2	3	2	7	6	1	1	1	0	1	0	0	0	0	0	0	0	0	1	1	5	1	0	1	0	1	0	0	0	0	0	0	0	0	0	0	0	0	0	0	0	0	0	0	0	0	0	0
68	11	1	3	1	15	15	0	1	1	1	1	1	1	1	1	1	1	1	1	1	1	40	1	1	1	1	1	1	1	1	1	1	1	1	1	1	1	1	1	1	1	1	1	1	1	1	1	1	1
69	16	2	3	2	7	7	0	1	1	1	0	0	1	0	0	0	0	0	1	0	0	4	0	1	0	1	0	0	0	1	0	0	0	0	0	0	0	0	1	0	0	0	0	0	0	0	0	0	0
70	8	2	3	2	14	14	0	1	1	1	1	1	1	1	0	1	1	1	0	1	1	35	0	1	1	1	1	0	1	0	1	1	0	1	1	1	1	1	1	1	1	1	1	1	1	1	1	1	1
72	10	1	3	2	17	17	0	1	1	1	1	1	0	1	1	1	1	1	1	1	1	19	1	1	0	1	1	1	0	0	1	1	0	0	1	1	0	0	0	0	0	1	0	0	1	0	0	0	1
73	10	1	3	1	10	5	5	1	1	0	1	0	1	1	0	1	0	0	0	0	1	25	1	1	0	1	1	1	1	1	1	1	1	0	1	1	1	1	0	1	1	1	1	1	1	0	1	0	0
74	11	1	3	2	13	13	0	1	1	0	1	1	1	0	1	1	0	1	1	0	0	21	1	1	0	1	0	1	0	1	0	1	1	0	1	1	0	0	0	0	0	0	1	0	1	0	1	0	1
76	9	1	3	1	16	15	1	1	1	1	1	1	1	0	1	1	1	0	1	1	1	21	1	1	1	1	1	1	0	1	1	1	1	1	1	0	1	0	1	1	0	1	0	1	0	0	0	1	0
77	15	2	3	2	6	6	0	1	1	1	0	1	0	0	1	0	0	0	0	0	1	13	1	1	1	1	1	1	0	0	1	0	1	0	1	0	1	0	1	0	0	0	0	0	0	1	0	0	0
78	11	2	3	2	9	9	0	1	1	0	1	1	0	0	0	0	0	0	1	1	1	10	0	1	1	0	1	0	0	1	0	1	0	1	0	1	0	0	0	0	0	0	0	0	0	0	0	0	0
79	12	2	3	6	20	19	1	1	1	1	1	1	1	1	1	1	1	1	1	0	0	24	1	1	1	1	1	0	0	0	1	1	1	1	1	1	1	1	0	1	0	1	1	1	0	1	1	1	1
80	12	1	3	1	16	12	4	1	1	0	1	0	1	1	1	1	1	0	1	1	1	31	1	1	0	1	1	0	0	1	0	1	1	0	1	1	0	1	1	0	0	1	0	1	1	1	1	1	1
81	14	2	3	1	9	9	0	1	1	0	1	1	0	0	1	0	0	0	0	1	0	31	1	0	1	0	1	0	0	1	0	1	1	1	1	1	1	1	1	1	0	1	0	1	1	1	1	1	1
82	14	1	3	2	11	10	1	1	1	1	1	0	1	1	1	1	1	0	1	0	0	29	1	0	1	1	1	1	1	1	1	1	1	1	1	0	0	1	0	1	0	0	0	1	1	1	0	1	1
83	10	2	3	2	17	17	0	1	1	1	1	1	1	1	1	1	1	1	1	1	1	40	1	1	1	1	1	1	1	1	1	1	1	1	1	1	1	1	1	1	1	1	1	1	1	0	1	1	1
85	15	1	3	2	5	5	0	1	1	1	1	1	0	0	0	0	0	0	0	0	0	5	0	0	1	1	0	0	1	0	0	1	0	0	1	0	0	0	0	0	0	0	0	0	0	0	0	0	0
86	10	1	3	2	10	10	0	1	1	1	0	0	0	0	0	0	0	1	0	0	0	8	1	1	1	1	1	1	1	1	0	0	0	0	0	0	0	0	0	0	0	0	0	0	0	0	0	0	0
87	11	2	3	2	7	7	0	1	1	1	1	1	1	1	0	0	0	0	0	0	0	20	0	1	1	0	1	1	1	0	1	1	1	0	1	1	1	0	1	0	0	0	0	0	0	0	0	0	1
88	15	2	3	2	14	11	3	1	1	0	1	1	1	1	0	1	1	1	0	0	1	18	1	1	0	1	0	1	0	0	1	0	1	1	1	0	1	0	1	0	1	0	0	1	0	0	1	0	1
89	16	1	3	1	2	2	0	0	0	0	0	1	0	0	0	0	1	0	0	0	0	30	1	1	1	1	1	1	1	0	0	1	1	1	1	1	1	1	0	1	1	0	1	1	0	1	1	0	1
90	12	1	3	2	4	4	0	1	1	1	0	0	0	0	0	0	0	0	0	0	0	19	1	1	1	1	1	1	1	1	1	1	1	0	1	0	1	1	0	0	1	0	0	1	0	0	1	0	0
91	12	1	3	2	13	13	0	1	1	0	0	1	1	1	0	1	0	0	1	1	1	29	1	1	1	1	1	1	1	0	0	1	1	0	1	1	1	1	0	1	1	1	1	0	1	1	0	1	1
92	14	2	3	2	6	6	0	0	0	0	0	1	0	1	0	1	1	0	0	0	0	7	1	0	1	0	1	0	0	0	0	0	0	0	1	0	1	0	0	0	0	0	0	0	0	0	0	0	0
93	18	2	3	2	9	8	1	1	0	1	0	1	1	1	1	1	0	0	1	0	1	26	1	0	1	1	0	1	0	1	1	1	0	1	0	1	0	0	1	0	1	1	0	1	0	0	1	1	0
94	13	1	3	2	4	4	0	1	0	1	0	1	0	0	0	0	0	0	0	0	0	11	0	1	1	0	0	1	0	0	0	0	0	0	1	0	0	0	0	0	0	0	0	0	0	0	0	0	0
95	16	2	3	1	9	9	0	0	1	1	1	1	1	0	1	0	1	0	0	0	0	9	0	0	0	0	1	0	1	1	0	1	0	1	0	1	0	0	0	0	0	0	0	1	0	1	0	0	0
97	18	2	3	1	4	4	0	1	0	0	0	0	1	0	0	0	0	0	1	1	0	4	0	1	0	1	0	0	0	0	0	0	0	0	0	0	0	0	0	0	0	0	0	0	0	0	0	0	0
98	14	1	3	2	12	10	2	0	1	1	1	1	1	1	1	1	0	1	0	0	1	24	1	0	1	1	0	0	0	1	0	1	0	1	0	1	0	1	1	0	1	1	1	1	1	0	1	0	1
99	14	1	3	2	3	3	0	1	0	0	0	0	0	0	0	0	1	0	0	0	0	8	1	0	1	1	1	0	0	0	0	0	0	0	0	0	0	0	1	1	1	0	0	0	0	1	0	0	0
100	15	1	3	2	7	7	0	1	1	1	0	1	1	0	1	0	0	0	0	0	1	6	0	1	1	0	1	0	0	1	0	0	0	0	0	1	0	0	0	0	0	0	0	1	0	0	0	0	0
102	14	1	3	2	16	10	6	1	1	1	1	1	1	1	1	1	1	0	1	0	1	39	1	1	1	1	1	1	1	1	1	1	1	1	1	1	1	1	1	1	1	1	1	1	1	1	1	0	1
103	15	2	3	2	2	2	0	1	0	0	0	0	0	0	0	0	1	0	0	0	0	7	0	1	1	1	0	1	0	0	0	0	0	0	1	0	1	0	0	0	0	0	0	0	0	0	0	0	0
105	8	1	3	2	4	4	0	1	0	1	0	0	1	0	0	0	0	0	0	0	0	4	1	0	0	1	1	0	0	0	0	0	0	0	0	0	0	0	0	0	0	0	0	0	1	0	0	0	0
106	14	1	3	2	5	5	0	0	1	0	1	1	0	0	0	0	0	0	0	1	0	4	0	0	0	0	1	0	0	0	0	1	0	0	1	1	0	0	0	0	0	0	0	0	0	0	0	0	0
107	13	1	3	2	4	4	0	0	1	0	1	1	0	0	0	1	0	0	0	0	1	4	0	0	0	0	0	1	0	0	0	0	0	0	1	0	0	0	0	0	0	0	0	0	0	0	0	0	0
108	18	1	3	2	7	7	0	0	1	0	0	1	0	0	1	1	0	0	0	1	1	6	1	0	0	0	0	1	0	0	0	0	0	0	0	1	0	1	0	0	0	0	0	1	0	0	0	0	0
110	15	2	3	2	3	3	0	0	0	0	0	1	0	0	0	1	0	0	0	1	0	21	0	1	0	1	1	0	1	0	1	1	0	1	1	0	1	0	1	0	0	1	1	0	0	1	0	1	1
111	11	2	3	2	4	4	0	0	1	0	1	0	0	0	1	0	0	0	0	1	0	31	1	1	0	1	0	1	1	0	1	0	1	1	1	0	1	1	1	1	0	1	0	1	1	1	1	1	0
113	14	1	3	2	3	3	0	1	1	1	0	0	0	0	0	0	0	0	0	0	0	6	0	0	1	0	0	0	0	0	1	1	0	1	0	1	0	0	0	0	0	0	0	0	0	0	0	0	0
114	14	1	3	2	11	7	4	0	1	0	1	1	1	0	1	1	1	0	0	1	1	29	0	1	0	1	1	1	1	1	1	1	1	1	0	1	0	1	0	1	1	1	1	0	1	1	1	1	1
115	16	1	3	2	1	1	0	0	0	1	0	0	0	0	0	0	0	0	0	0	0	7	0	0	0	0	0	0	0	0	1	0	1	1	0	1	0	0	0	0	0	0	0	0	0	0	0	0	1
116	13	2	3	2	1	0	0	0	0	0	0	0	0	1	0	0	0	0	0	0	0	8	1	0	1	0	0	0	0	1	1	1	0	0	1	0	0	0	1	0	0	0	0	0	0	0	0	0	0
117	9	1	3	2	11	11	0	1	1	0	1	1	1	0	1	0	1	1	0	1	0	18	1	1	1	0	1	1	0	0	1	0	1	1	0	1	0	1	1	0	0	0	0	1	0	1	0	0	1
118	13	1	3	2	3	3	0	1	0	0	0	0	1	0	0	0	0	0	1	0	0	11	0	0	0	0	1	0	0	0	1	0	1	0	1	0	1	0	0	0	0	0	0	0	0	0	0	1	1
120	13	2	3	2	13	11	2	1	1	1	1	1	1	1	1	1	1	0	1	1	0	35	1	1	1	0	1	1	1	0	1	1	1	1	1	1	1	0	1	0	1	1	1	0	1	1	1	1	1
121	12	1	3	2	11	11	0	0	1	0	0	1	1	0	1	0	1	1	1	0	1	15	0	0	0	0	0	1	0	0	0	0	0	0	1	1	1	1	0	0	0	0	0	1	0	1	0	0	1
124	13	2	3	2	3	3	0	1	0	0	0	0	0	0	1	0	0	0	1	0	0	4	0	0	0	0	0	0	0	0	0	0	0	0	0	0	0	0	0	0	0	1	0	0	0	1	1	0	0
126	12	1	3	2	9	7	2	1	1	1	1	1	1	0	1	1	0	0	0	0	0	12	1	0	0	1	1	0	1	1	0	1	0	1	1	1	0	1	0	0	0	0	1	1	0	0	0	0	0
127	16	2	3	2	6	5	1	0	0	1	1	0	0	0	1	1	1	0	0	0	0	6	0	0	0	0	0	0	0	1	0	1	1	0	0	0	0	0	0	0	0	0	0	1	0	0	1	1	0
128	11	2	3	2	7	5	2	1	1	0	1	0	0	0	0	0	1	0	0	1	1	5	1	0	1	0	1	0	0	0	0	0	0	0	0	0	0	0	0	0	0	0	0	0	0	0	0	0	0
130	9	1	3	2	14	12	2	1	1	0	1	1	0	0	1	1	1	1	1	1	0	22	1	0	1	1	1	0	1	0	1	1	0	1	1	1	0	0	0	0	0	0	0	1	1	0	1	0	0
131	10	1	3	2	14	14	0	1	1	1	1	1	0	1	0	1	1	1	1	1	0	29	0	1	1	0	1	1	0	0	1	1	1	1	1	1	1	0	1	0	0	0	1	1	0	1	1	0	1
132	9	1	3	2	8	7	1	1	1	0	0	0	0	1	1	1	0	0	1	1	0	8	0	0	1	1	1	0	0	0	1	0	0	0	0	0	0	0	0	0	0	0	0	0	0	0	0	0	1
133	14	2	3	2	7	7	0	0	1	1	1	1	0	1	0	0	0	1	0	0	0	40	1	1	1	1	1	0	1	1	1	1	1	1	1	1	1	1	1	1	1	1	1	1	1	1	1	1	1
134	9	1	3	2	12	12	0	1	1	1	1	1	0	1	1	1	0	0	1	0	1	29	1	1	1	0	1	1	0	1	1	1	1	0	1	1	1	1	0	1	1	1	0	1	0	1	1	0	1
135	14	1	3	2	5	5	0	0	1	1	0	1	0	1	0	0	0	0	1	0	0	11	1	0	1	1	0	0	1	0	1	0	1	1	0	1	0	1	0	0	0	0	1	0	0	0	0	0	0
137	8	2	3	2	6	6	0	0	0	1	1	0	1	0	0	0	0	1	0	0	0	15	0	0	1	0	1	0	0	1	1	1	0	0	0	0	1	0	0	0	1	0	1	1	1	1	1	0	0
138	15	1	3	2	7	6	1	0	0	1	0	1	0	1	1	0	1	0	1	0	1	36	1	1	1	1	0	1	1	1	1	1	1	1	1	1	1	1	1	1	1	1	1	0	1	1	1	1	0
141	10	2	3	2	3	2	1	0	0	0	0	0	0	0	1	0	1	0	1	0	0	26	0	1	1	0	1	1	1	1	1	1	1	0	1	1	1	0	1	0	0	1	1	1	0	1	1	1	0
142	11	1	3	2	5	5	0	1	1	0	1	1	0	1	0	0	0	0	0	0	0	4	0	0	1	0	0	0	0	0	0	0	0	1	0	0	0	1	0	0	0	0	0	0	0	1	0	0	0
143	15	1	3	6	9	6	3	1	1	0	0	0	1	1	1	0	1	0	1	1	0	41	1	1	1	1	1	1	1	1	1	1	1	1	1	1	1	1	1	1	1	1	1	1	1	1	1	1	1
145	13	1	3	2	11	9	2	1	1	1	1	1	1	0	0	1	0	0	0	0	0	14	1	1	1	1	1	0	1	0	1	1	1	1	0	1	1	1	0	0	0	0	0	0	0	0	0	0	1
146	13	1	3	2	5	5	0	0	0	0	1	1	1	0	0	0	0	0	0	1	1	6	0	0	0	0	0	0	0	0	0	1	1	0	1	0	1	1	1	0	0	0	0	0	0	0	0	0	0
147	13	1	3	1	11	9	2	1	1	0	1	0	1	1	1	1	1	0	0	1	0	40	1	1	1	1	1	1	1	1	1	1	1	1	1	1	1	1	1	0	1	1	1	1	1	1	1	1	1
148	12	2	3	2	5	5	0	1	0	0	1	0	0	0	0	1	1	0	0	0	0	5	0	1	1	0	0	0	0	0	0	1	1	0	0	0	0	0	0	0	0	0	0	0	0	0	0	0	0
150	9	1	3	2	13	11	2	1	1	1	0	1	1	1	0	1	1	1	0	0	1	17	1	1	0	1	0	1	1	1	1	1	1	0	1	1	1	0	1	0	1	0	0	0	0	0	0	1	0
151	13	2	3	2	4	4	0	0	1	0	0	0	0	1	0	0	0	1	0	1	0	5	1	0	1	0	1	1	0	1	0	0	0	0	0	0	0	0	0	0	0	0	0	0	0	0	0	0	0
152	14	1	3	1	4	4	0	1	1	1	0	0	0	0	0	0	0	0	0	0	0	24	1	1	1	1	1	0	1	1	1	1	1	1	0	1	1	1	1	1	0	1	1	1	1	1	1	1	1
153	14	1	3	1	5	4	1	1	1	1	1	0	1	0	0	0	0	0	0	0	0	25	1	1	1	1	1	1	1	0	1	1	1	1	1	1	1	1	1	1	0	0	0	0	0	0	0	0	0
154	18	1	3	2	6	6	0	1	0	1	1	1	0	0	1	0	0	0	0	0	0	8	0	1	0	0	0	0	0	1	1	0	0	0	1	1	0	0	0	0	0	0	0	0	0	1	1	0	0
157	13	2	3	2	8	8	0	1	1	1	1	1	1	1	0	0	0	0	0	1	0	8	1	0	1	0	1	0	0	1	0	1	0	0	0	1	1	0	0	0	0	0	1	0	0	0	0	0	0
158	16	1	3	2	4	4	0	0	1	0	1	0	0	0	0	0	1	0	1	0	0	6	1	0	0	1	0	0	0	0	1	0	1	0	1	0	0	0	0	0	0	0	1	0	0	0	0	0	0
159	10	1	3	2	14	12	2	1	1	0	1	1	0	0	1	1	1	1	1	1	0	17	0	1	0	1	1	0	0	1	0	0	1	0	1	0	1	0	0	0	0	0	0	1	0	1	0	1	0
160	15	1	3	2	0	0	0	0	0	0	0	0	0	0	0	0	0	0	0	0	0	6	1	0	0	0	1	0	1	0	0	0	0	0	1	0	0	1	0	0	0	0	0	0	1	0	0	0	0
161	14	1	3	1	7	7	0	1	1	1	0	1	1	0	0	1	1	1	1	1	0	15	0	0	1	0	1	0	1	0	1	0	0	0	1	0	1	0	0	0	0	1	1	0	0	1	1	0	0
162	14	1	3	1	12	8	4	1	1	1	0	0	1	0	1	1	1	0	0	1	0	13	0	1	1	0	1	0	0	0	1	0	0	0	1	0	0	1	1	0	0	0	0	0	1	0	0	1	0
163	15	1	3	1	11	9	2	1	1	1	1	1	1	0	1	1	1	0	1	1	0	39	1	1	1	1	1	1	1	1	1	1	1	1	1	1	1	1	0	1	1	1	1	1	1	1	1	1	1
165	9	2	3	2	3	3	0	1	0	0	0	0	0	0	1	0	0	0	1	0	0	16	0	1	1	1	0	1	0	0	0	1	1	0	1	1	1	0	0	0	1	0	0	0	1	0	1	0	0
166	18	1	3	2	7	7	0	0	1	1	1	1	0	1	1	1	0	1	1	0	0	41	1	1	1	1	1	1	1	1	1	1	1	1	1	1	1	1	1	1	1	1	1	1	1	1	1	1	1
170	8	1	3	2	7	6	1	0	1	0	0	0	1	0	1	1	0	1	0	0	0	16	1	0	0	0	0	1	1	0	0	0	0	0	0	0	0	0	1	0	1	0	1	0	0	1	0	1	0
172	13	2	3	2	5	4	1	1	1	1	0	1	1	0	0	0	0	0	0	0	0	16	1	1	1	1	1	1	1	0	1	1	0	1	1	1	1	0	1	1	1	0	0	0	0	0	0	0	0
174	11	1	3	2	3	3	0	0	0	0	1	0	0	0	1	0	0	0	0	1	0	19	1	0	1	1	0	1	1	1	1	0	0	1	1	1	1	1	0	0	0	1	1	1	0	1	0	0	0
175	17	1	3	2	7	7	0	1	1	1	1	0	0	1	1	0	0	0	0	0	0	5	1	0	0	0	1	0	1	1	0	0	1	0	0	0	0	0	0	0	0	0	0	0	0	0	0	0	0
177	15	2	3	2	5	5	0	1	0	1	0	0	1	0	0	0	0	0	0	0	0	4	1	0	0	0	1	0	0	1	0	0	0	0	0	0	0	0	1	1	0	0	0	0	0	0	0	0	0
179	11	1	3	2	19	18	1	1	0	1	1	1	1	1	1	1	1	1	1	1	1	36	1	1	0	1	1	1	1	1	1	1	1	1	1	1	1	1	1	1	1	1	1	0	1	1	1	1	1
180	14	1	3	1	9	8	1	1	1	1	1	1	1	0	1	0	0	1	1	0	0	35	1	0	1	1	1	1	1	1	1	0	1	1	1	1	1	1	0	1	1	1	1	1	1	1	1	1	1
182	17	2	3	2	13	9	4	1	1	0	1	1	1	1	1	1	1	0	1	1	0	28	1	1	0	1	1	1	0	1	1	1	0	1	1	1	1	0	1	1	0	1	0	0	1	1	0	1	1
183	13	1	3	1	3	3	0	1	0	0	0	0	0	0	1	0	0	0	0	1	0	34	1	1	0	1	1	0	1	0	1	1	1	1	1	1	1	1	1	1	1	1	1	1	1	1	1	1	1
184	12	1	3	2	7	7	0	0	1	1	1	1	0	0	0	1	1	0	0	0	0	17	0	1	0	1	1	1	0	1	1	1	0	0	1	0	1	1	0	0	1	1	0	0	1	0	1	1	1
185	17	1	3	2	3	3	0	0	0	0	0	0	0	1	1	1	0	0	0	0	0	4	0	0	0	0	0	0	1	0	0	0	0	0	0	0	0	0	0	0	0	0	1	0	1	0	0	0	1
186	17	1	3	2	12	12	0	1	1	0	1	1	1	1	1	1	1	0	0	0	0	31	1	1	1	1	1	1	1	0	1	1	1	1	1	1	1	1	1	1	1	1	1	1	1	1	1	1	1
187	10	1	3	2	4	4	0	1	1	0	0	0	0	1	0	0	0	0	0	0	0	4	1	1	0	0	1	0	0	0	0	0	0	0	0	0	0	0	0	0	0	0	1	0	0	0	0	0	0
188	8	1	3	2	12	11	1	0	1	1	1	1	0	1	1	1	1	0	1	0	1	34	1	1	1	1	1	1	1	0	1	1	1	1	1	1	1	1	0	1	1	1	1	1	1	1	0	1	1
189	9	1	3	2	9	9	0	0	0	1	1	1	0	1	1	1	1	0	1	0	1	5	0	0	0	0	0	0	0	0	0	0	0	1	0	0	0	0	0	0	1	0	0	0	1	0	0	0	0
190	14	1	3	2	3	3	0	0	0	0	1	0	0	0	0	1	0	0	0	0	1	17	0	0	0	1	0	0	0	0	1	1	0	1	1	1	0	0	1	1	1	0	0	1	0	0	1	0	0
191	13	2	3	2	6	6	0	1	1	1	0	1	0	0	0	1	0	0	0	0	0	7	1	0	1	1	0	0	1	0	1	0	0	0	0	0	0	0	1	0	0	0	0	0	0	0	1	0	0
193	10	2	3	2	12	10	2	1	1	1	1	1	0	1	1	1	1	0	0	1	1	13	0	1	0	1	0	0	0	0	1	0	1	0	1	0	1	0	0	0	0	1	0	0	1	1	1	0	0
194	14	1	3	2	5	5	0	0	1	0	1	1	0	0	0	0	0	0	1	0	0	5	0	0	0	1	0	0	0	0	1	0	1	0	0	1	0	1	0	0	0	0	0	0	0	0	0	0	0
195	11	1	3	2	11	11	0	1	1	1	1	1	0	1	0	0	0	0	0	0	0	8	0	1	0	1	0	0	1	0	1	0	1	0	1	0	0	0	0	0	0	1	1	0	0	0	0	0	0
196	15	2	3	2	5	5	0	1	1	0	1	1	0	1	1	0	0	0	1	0	0	17	0	0	0	0	0	0	0	0	0	1	0	1	1	0	1	1	0	1	1	0	0	0	0	0	0	0	1
197	12	2	3	2	11	11	0	1	1	0	1	1	0	1	1	0	1	0	1	1	0	10	0	1	0	1	0	1	0	0	0	1	1	0	1	0	0	0	0	0	0	0	1	0	1	0	0	0	0
198	18	1	3	2	10	8	2	1	1	0	1	1	1	1	1	1	1	0	0	1	0	41	1	1	1	1	1	1	1	1	1	1	1	1	1	1	1	1	1	1	1	1	1	1	1	1	1	1	1
199	12	1	3	2	16	13	3	1	1	1	0	1	1	1	0	1	1	1	0	1	1	18	1	0	1	0	1	1	1	0	0	0	0	0	0	1	1	0	1	0	1	0	1	0	0	1	0	1	1
201	11	1	3	1	7	7	0	0	1	1	1	1	0	0	0	0	1	0	0	1	0	8	1	0	0	1	1	0	0	0	1	0	1	0	0	0	0	1	0	0	0	0	0	0	0	0	0	0	0
203	16	2	3	2	10	9	1	1	1	1	1	1	0	0	0	1	0	0	0	0	1	7	0	1	0	1	0	1	0	1	0	1	0	1	0	0	1	0	0	0	0	0	0	0	0	0	0	0	0
204	16	1	3	1	5	1	4	0	0	0	0	0	0	0	1	0	1	0	0	1	1	12	0	0	0	0	0	0	0	0	0	0	0	0	0	0	0	0	0	0	0	0	0	0	0	1	0	0	0
205	14	1	3	2	4	4	0	0	1	1	0	1	0	0	0	0	0	0	1	0	0	9	0	0	0	1	1	0	0	1	0	1	0	0	1	1	0	0	0	0	0	0	0	0	0	0	0	0	0
206	9	2	3	2	13	11	2	1	1	1	0	1	1	1	0	1	0	0	1	1	0	22	1	1	1	1	0	1	0	1	1	0	0	0	1	1	1	0	1	0	0	0	0	1	1	0	1	1	1
207	11	1	3	2	3	3	0	0	0	0	1	0	0	0	1	0	0	0	1	0	0	22	0	1	1	1	1	1	1	1	1	1	1	1	1	1	1	0	1	1	1	1	1	1	0	1	1	0	0
208	13	1	3	2	12	6	6	1	1	0	1	1	1	1	1	1	1	0	1	1	0	29	1	0	1	1	1	1	1	0	1	1	1	1	1	1	0	0	1	1	0	0	1	1	0	1	1	1	1
209	15	1	3	2	9	7	2	1	1	1	1	0	1	0	0	0	1	0	0	1	0	16	1	0	1	0	1	1	0	0	1	1	0	1	0	1	0	0	1	0	0	0	0	0	0	0	0	0	0
210	17	2	3	2	10	10	0	1	1	1	1	1	1	0	1	1	1	0	0	0	0	17	1	0	1	1	0	1	1	0	1	0	1	0	1	0	1	1	0	0	0	0	0	1	1	0	1	0	0
211	9	2	3	2	12	12	0	1	1	1	0	1	1	1	0	1	1	0	0	1	0	15	0	1	1	0	1	0	0	1	0	1	0	0	1	0	1	1	0	1	0	0	1	0	0	0	1	0	1
212	12	2	3	2	12	11	1	1	1	1	0	0	1	0	1	1	1	1	1	0	0	22	1	1	1	1	0	1	1	0	1	0	1	0	1	0	1	0	1	0	1	0	1	1	1	0	1	0	0
213	11	1	3	1	22	8	14	1	1	1	1	1	1	1	1	1	1	1	0	1	0	36	1	1	1	1	1	1	1	1	1	1	1	0	1	1	1	1	0	1	1	1	1	1	1	0	1	1	1
216	10	1	3	2	15	11	4	1	1	1	1	1	1	1	1	1	1	1	1	0	1	25	1	0	1	1	1	1	1	1	0	1	1	1	1	0	1	0	1	1	0	0	0	0	1	0	1	1	0
217	12	1	3	2	7	7	0	1	1	1	1	0	0	1	0	0	0	0	1	0	0	5	0	0	1	0	0	0	0	0	1	0	1	0	0	0	0	0	0	0	0	1	0	0	0	0	1	0	0
218	13	1	3	1	6	6	0	0	0	0	0	0	0	1	1	0	0	1	1	1	0	31	0	0	0	0	0	0	1	1	1	1	1	1	1	0	1	1	1	1	0	1	0	1	1	1	0	1	1
219	13	1	3	2	11	11	0	1	1	1	1	1	1	0	1	1	0	0	1	0	1	10	0	1	0	1	1	1	0	0	1	1	1	1	0	1	0	1	0	0	0	0	0	0	0	0	0	0	0
221	11	1	3	1	10	9	1	1	0	1	1	1	1	1	1	1	0	1	0	0	0	16	1	1	1	1	1	0	0	1	0	1	1	0	1	1	1	0	0	0	0	1	1	1	1	0	1	0	0
223	18	2	3	2	3	3	0	0	1	1	0	0	0	0	0	0	0	1	0	0	0	6	1	1	0	1	1	1	1	0	0	0	0	0	0	0	0	0	0	0	0	0	0	0	0	0	0	0	0
224	13	1	3	1	16	12	4	1	1	1	1	1	1	1	1	1	0	1	1	1	1	30	1	1	1	1	1	1	1	0	1	1	1	1	1	1	1	1	0	0	0	1	1	1	1	0	1	0	1
225	13	1	3	2	8	7	1	1	0	1	0	0	1	0	1	1	0	1	0	0	1	34	1	1	1	1	1	1	1	1	1	1	1	1	0	1	1	0	1	1	1	1	1	1	1	1	1	1	1
226	12	2	3	2	8	8	0	1	0	0	1	0	1	0	1	1	0	0	1	0	1	9	1	0	1	0	1	0	0	0	1	1	0	0	0	0	0	0	0	0	1	0	0	0	1	0	0	1	0
227	11	2	3	2	1	1	0	0	0	0	0	0	0	0	0	0	0	0	1	0	0	21	1	1	0	1	1	0	1	0	1	1	1	1	1	1	0	0	0	0	1	1	1	1	0	1	1	0	0
228	11	1	3	2	5	5	0	0	1	0	1	0	1	0	1	0	0	0	0	0	0	6	0	1	0	1	0	0	0	0	1	0	1	0	0	0	0	1	0	0	0	0	0	0	1	0	0	0	0
229	12	1	3	2	13	13	0	1	1	1	1	1	1	1	1	0	1	1	0	0	1	28	1	1	0	1	1	0	1	1	1	0	1	1	1	1	1	1	0	1	0	1	1	0	1	0	1	0	1
230	16	1	3	1	5	2	3	0	0	1	0	0	1	1	1	1	0	0	0	0	0	24	1	0	1	1	0	1	1	1	0	1	0	1	1	0	1	1	0	1	1	1	1	1	1	1	1	0	1
231	12	1	3	2	6	5	1	0	1	1	0	0	0	0	1	0	1	0	1	0	0	5	0	0	0	0	1	0	0	1	0	0	0	0	0	0	0	0	0	0	0	0	0	0	0	0	0	0	0
232	14	2	3	2	9	9	5	1	1	1	0	0	0	0	0	0	1	1	1	1	0	4	0	0	0	0	0	0	0	0	0	0	0	0	0	0	0	0	0	0	0	0	0	0	0	0	0	0	0
234	16	1	3	2	3	3	0	1	0	0	1	1	0	0	0	0	0	0	0	0	0	6	0	1	1	0	1	0	0	0	0	1	1	1	0	0	0	0	0	0	0	0	0	0	0	0	0	0	0
235	18	1	3	1	5	4	1	1	1	0	1	0	1	0	0	0	0	1	0	0	0	7	1	0	1	0	1	0	0	0	1	1	0	1	0	1	0	0	0	0	0	0	0	0	0	0	0	0	0
236	10	1	3	1	4	4	0	1	1	0	0	1	0	0	0	1	0	0	0	0	0	33	1	1	1	1	1	1	1	1	1	1	1	1	1	1	1	1	1	0	0	1	0	0	1	1	0	1	0
237	15	1	3	2	7	6	1	1	1	1	0	1	0	1	1	1	0	0	0	0	0	22	1	0	1	0	1	0	1	0	0	1	0	1	0	1	1	1	0	0	0	1	0	0	0	1	1	1	1
239	12	1	3	2	10	9	1	1	0	0	1	0	1	1	1	0	1	1	1	1	1	24	1	1	1	1	0	0	0	1	0	1	0	1	1	1	0	1	0	0	0	0	1	0	1	0	1	0	1
240	11	1	3	2	7	7	0	0	1	1	1	1	0	1	1	0	0	0	0	0	0	6	0	0	0	0	0	1	0	1	0	0	1	0	0	0	0	0	0	0	0	0	0	0	0	0	0	0	0
241	11	1	3	2	2	2	0	1	0	0	0	1	0	0	0	0	0	0	0	0	0	21	0	0	0	1	1	0	1	1	1	0	1	1	0	1	1	1	1	0	1	1	1	0	1	0	1	0	1
243	16	1	3	1	4	4	0	0	0	0	1	1	0	0	1	0	0	0	0	0	0	8	1	0	0	0	0	0	0	0	0	1	0	0	0	0	1	0	0	0	0	0	0	1	1	1	0	1	1
244	18	2	3	2	4	4	0	0	1	0	0	0	1	0	0	0	1	0	0	0	0	23	0	0	0	0	0	0	0	0	0	0	0	0	1	1	1	1	1	1	1	1	1	1	1	1	1	1	1
245	14	2	3	2	9	9	0	1	1	1	1	1	1	0	1	0	1	0	1	0	0	30	1	1	1	1	1	1	1	1	1	1	1	1	1	0	1	1	1	1	1	1	0	1	1	1	1	0	0
246	13	1	3	1	6	6	0	1	1	0	0	1	0	1	0	0	0	0	0	0	0	4	0	1	0	0	0	0	0	0	1	0	0	0	0	1	0	0	0	0	0	0	1	0	0	0	0	0	0
247	16	1	3	1	13	12	1	1	1	1	1	1	1	1	1	0	1	0	1	0	0	21	1	1	1	1	1	0	0	1	0	1	1	1	1	0	1	0	1	0	0	0	1	0	1	1	0	0	0
248	11	1	3	2	9	9	0	1	1	0	1	1	0	0	1	1	0	0	0	0	0	12	1	0	1	0	1	0	0	1	1	1	0	1	0	1	1	0	0	0	0	0	0	1	0	0	0	0	1
249	15	1	3	2	4	4	0	0	1	0	0	1	1	0	1	0	0	0	0	0	0	4	0	0	0	0	0	0	0	0	0	0	0	0	0	1	0	1	1	0	0	0	0	1	0	0	0	0	0
251	14	1	3	2	3	3	0	0	0	1	0	0	0	0	0	0	1	0	0	0	1	4	0	1	0	0	1	0	0	1	0	0	0	0	0	0	1	0	0	0	0	0	0	0	0	0	0	0	0
253	13	1	3	2	3	3	0	0	0	1	0	0	0	0	1	0	0	0	0	1	0	13	1	0	1	1	1	1	0	1	1	0	1	0	1	0	1	1	0	0	0	1	0	0	0	0	0	1	0
254	12	2	3	2	1	1	0	0	0	0	0	1	0	0	0	0	0	0	0	0	0	9	1	0	0	1	0	0	0	0	1	1	1	1	1	1	0	1	0	0	0	0	0	0	0	0	0	0	0
256	14	1	3	2	12	12	0	1	1	1	1	0	0	1	1	1	0	1	1	0	0	25	0	0	1	1	1	1	1	1	1	1	1	1	1	0	1	1	0	0	1	0	1	0	1	1	0	1	0
259	15	1	3	2	9	9	0	1	1	1	1	1	1	0	1	0	0	0	1	0	0	7	1	0	1	1	0	1	0	0	1	0	1	0	0	0	0	0	0	0	0	0	0	0	0	1	0	0	0
260	13	1	3	2	6	6	0	1	1	0	1	1	0	0	1	0	0	0	0	0	0	10	0	1	1	1	0	1	0	1	0	1	0	0	1	0	1	0	0	0	0	0	0	1	0	1	0	0	0
262	12	2	3	2	6	6	0	1	1	0	1	0	0	1	0	0	0	0	1	0	0	4	0	0	1	0	1	0	0	0	0	0	1	0	0	0	0	0	0	0	0	0	1	0	0	0	0	0	0
263	11	1	3	2	10	9	1	0	0	1	1	1	1	1	1	0	1	0	0	0	1	13	0	0	0	1	0	0	1	0	0	1	0	0	1	0	1	1	0	0	1	0	1	0	0	1	0	0	0
264	14	2	3	2	13	12	1	1	1	1	1	0	1	0	1	1	1	0	0	1	0	24	0	1	0	1	0	1	0	1	1	1	1	0	0	0	1	1	0	1	1	0	1	0	1	1	1	0	1
265	15	1	3	1	16	16	0	1	1	0	1	1	1	1	1	1	0	1	1	0	0	11	0	0	0	1	0	1	0	0	0	1	1	0	1	1	1	0	0	1	0	1	0	0	0	1	0	1	0
267	11	1	3	1	8	8	0	1	1	1	1	1	0	1	1	0	0	0	0	0	0	12	1	0	1	0	1	1	1	1	0	1	1	1	0	1	0	0	0	0	0	0	1	0	1	0	0	0	0
268	12	1	3	1	11	11	0	1	1	1	1	1	1	1	1	1	0	0	0	0	0	21	1	0	1	1	1	1	1	1	0	1	1	1	0	0	1	0	0	0	0	0	1	0	1	0	1	1	0
269	14	1	3	2	3	3	0	1	0	0	0	0	0	0	0	0	0	0	1	0	0	40	1	1	1	1	1	1	1	1	1	1	1	1	1	1	1	1	1	1	0	1	1	1	1	1	1	1	1
270	13	1	3	2	1	1	0	0	0	0	1	0	0	0	0	0	0	0	0	0	0	15	0	0	0	0	0	0	0	0	0	0	1	0	1	1	1	0	0	1	1	1	1	0	0	0	1	0	0
271	14	1	3	2	4	4	0	1	0	1	0	1	0	0	0	1	0	0	0	0	0	7	1	1	0	1	0	0	0	0	1	1	1	0	1	0	0	0	0	0	0	0	0	0	0	0	0	0	0
272	13	2	3	2	5	5	0	1	0	1	0	1	1	0	0	0	0	1	0	0	0	9	1	1	0	1	1	0	0	0	1	1	1	0	0	0	1	0	0	1	0	0	0	0	0	0	0	0	0
273	14	1	3	2	2	2	0	0	1	0	0	0	0	1	0	0	0	0	0	0	0	7	1	0	1	0	0	0	0	0	0	0	0	0	0	0	0	0	0	0	0	0	1	1	1	1	1	0	0
274	16	1	3	2	2	2	0	1	0	0	1	0	0	0	0	0	0	0	0	0	0	6	0	1	1	0	0	1	0	0	0	1	0	0	1	0	1	0	0	0	0	0	0	0	0	0	0	0	0
276	11	1	3	4	7	7	0	1	0	1	0	0	1	0	0	0	0	1	0	0	0	4	0	1	1	0	0	0	0	0	0	0	0	0	0	0	0	0	1	1	0	0	0	0	0	0	0	0	0
277	9	1	3	2	11	9	2	1	1	0	1	0	0	1	0	0	1	0	1	1	0	11	0	0	0	1	0	0	0	0	0	1	1	1	0	1	1	0	0	0	0	1	0	0	0	0	0	0	0
278	12	1	3	2	4	4	0	0	0	0	1	1	0	1	0	0	0	0	1	0	0	7	0	0	0	0	0	0	0	0	0	0	0	1	0	0	1	1	0	1	1	1	0	1	0	0	0	0	0
279	9	1	3	2	7	6	1	1	1	0	1	1	0	0	0	1	0	1	0	0	0	12	0	1	1	0	1	1	0	0	0	1	0	1	0	1	1	0	0	0	0	0	0	0	0	0	1	0	0
280	11	1	3	2	6	6	0	0	1	1	1	0	0	0	0	0	0	1	1	0	0	7	0	0	0	0	1	1	0	1	0	0	1	0	0	0	0	0	0	0	0	0	0	0	0	0	0	0	0
281	12	2	3	2	20	18	2	1	1	1	1	1	1	1	1	1	1	1	1	1	0	37	1	1	1	1	1	1	1	1	1	1	1	1	1	1	1	1	1	1	1	1	1	1	1	1	1	0	1
282	13	1	3	2	18	14	4	1	1	1	1	1	1	1	1	1	0	1	1	1	1	34	1	1	1	1	1	1	1	1	1	1	1	1	1	1	1	1	0	1	1	1	1	1	0	1	1	0	1
283	13	1	3	2	9	9	0	1	0	1	1	1	0	1	0	1	1	0	0	1	0	14	0	1	1	0	0	1	1	0	1	0	1	0	1	0	1	0	0	0	0	0	1	0	0	1	0	1	1
284	12	1	3	1	18	14	4	1	1	1	1	1	1	1	1	1	0	1	1	0	1	37	1	1	1	0	1	1	1	1	1	1	1	1	1	1	0	1	1	1	1	1	1	1	0	1	1	1	1
285	16	1	3	2	3	3	0	1	0	1	0	0	0	0	1	0	0	0	0	0	0	5	1	0	0	1	0	0	0	1	1	1	0	0	0	0	0	0	0	0	0	0	0	0	0	0	0	0	0
286	15	2	3	2	6	5	1	0	0	0	1	1	0	0	1	1	0	1	0	1	0	13	0	0	0	0	0	0	0	0	0	1	1	0	0	1	0	1	0	0	0	0	0	1	1	0	0	0	1
287	10	1	3	2	14	13	1	1	1	1	1	1	0	1	1	0	1	1	1	1	1	40	1	1	1	1	1	1	1	1	1	1	1	1	1	1	1	1	1	1	1	1	1	1	1	1	1	1	1
289	10	1	3	2	16	16	0	1	1	1	1	1	0	1	1	1	1	1	1	1	1	18	1	1	0	1	1	0	0	0	1	1	0	0	1	1	0	0	0	0	0	1	0	0	1	0	0	0	1
290	15	1	3	2	4	4	0	0	1	1	0	0	1	0	0	0	0	0	0	1	0	14	1	1	1	0	1	1	0	1	0	0	1	0	0	1	0	0	1	0	1	0	0	0	0	0	0	0	1
291	13	1	3	2	4	3	1	1	0	1	1	0	1	0	0	0	0	0	0	0	0	6	0	0	1	0	0	0	0	0	1	0	0	1	0	1	0	0	1	1	0	0	0	0	0	0	0	0	0
292	12	1	3	2	5	5	0	1	0	0	0	0	0	0	1	0	0	1	1	1	0	16	1	1	0	1	0	1	0	1	0	1	0	1	1	0	1	0	1	1	0	0	0	0	0	0	0	0	0
293	9	1	3	1	8	6	2	1	1	0	1	1	1	1	1	0	1	0	0	0	0	39	0	1	1	1	1	1	1	1	1	1	1	1	1	1	1	1	1	1	1	1	1	1	1	1	1	1	1
295	11	1	3	2	7	7	0	0	0	0	0	0	0	0	1	1	1	1	0	1	0	12	1	1	1	1	0	0	0	0	1	1	1	1	0	0	0	0	0	0	0	0	0	1	0	0	0	0	0
296	12	2	3	6	18	17	1	1	1	1	1	1	1	1	1	1	1	1	0	0	0	5	1	1	1	1	1	0	0	0	0	0	0	0	0	0	0	0	0	0	0	0	0	0	0	0	0	0	0
297	10	2	3	2	13	13	0	1	1	1	1	1	0	1	1	1	0	1	0	1	0	35	1	0	0	1	1	1	0	1	1	1	1	0	1	0	1	1	1	1	1	1	1	1	1	1	1	1	1
298	17	1	3	1	7	6	1	1	1	0	1	1	1	1	0	0	0	0	0	0	0	16	1	1	1	1	1	1	1	1	1	1	0	1	0	1	1	1	1	1	0	0	0	0	0	0	0	0	0
300	10	1	3	2	8	8	0	1	1	1	1	1	0	1	0	0	0	1	0	0	0	38	1	1	0	1	1	1	1	1	1	1	1	1	1	1	1	1	1	1	1	1	0	1	1	1	1	1	1
301	9	1	3	2	15	14	1	1	1	1	1	1	1	1	1	1	1	0	1	1	1	36	1	1	1	1	1	1	0	1	1	1	1	1	0	1	1	1	0	1	1	1	1	1	1	1	1	1	1
302	14	1	3	2	7	7	0	0	1	0	1	1	0	1	0	1	0	0	0	1	1	36	1	1	0	1	1	0	1	1	1	1	1	1	1	1	1	1	1	1	1	1	1	1	1	1	0	0	0
303	18	2	3	2	8	7	1	1	1	1	0	0	1	0	1	0	1	0	1	0	0	28	1	1	1	1	1	1	1	0	1	1	1	1	1	1	1	1	1	1	1	1	1	0	1	1	1	1	1
304	13	2	3	2	3	3	0	1	0	0	0	0	0	0	1	0	0	0	0	0	0	4	1	0	0	1	0	0	0	0	0	0	0	0	0	0	0	0	0	0	0	0	0	1	1	0	0	0	0
305	9	1	3	1	1	1	0	0	0	1	0	0	0	0	0	0	0	0	0	0	0	12	1	1	1	1	1	1	1	1	1	1	1	1	0	0	0	0	0	0	0	0	0	0	0	0	0	0	0
308	13	1	3	2	6	6	0	1	0	1	1	0	1	0	0	1	1	0	0	0	0	16	1	1	0	1	1	0	1	1	1	0	1	1	0	1	1	0	0	1	1	0	0	1	0	0	1	0	0
310	15	1	3	2	4	4	0	0	0	1	0	1	0	1	0	0	0	0	1	0	0	4	0	0	0	1	0	0	0	0	1	1	0	0	0	1	0	0	0	0	0	0	0	0	0	0	0	0	0
311	15	1	3	2	7	7	0	1	1	1	0	1	0	0	0	0	0	1	0	0	0	5	1	1	0	1	1	0	0	0	0	0	0	0	1	0	0	0	0	0	0	0	0	0	0	0	0	0	0
313	12	1	3	1	3	3	0	0	1	0	0	0	0	0	0	0	1	0	0	0	0	5	1	1	1	1	0	1	0	0	0	0	0	0	0	0	0	0	0	0	0	0	0	0	0	0	0	0	0
314	11	1	3	2	7	7	0	0	1	0	1	1	0	0	0	1	0	1	1	0	0	21	1	1	0	1	1	1	0	1	1	1	1	1	1	0	1	1	0	0	1	0	0	0	0	0	1	0	1
315	15	1	3	2	7	6	1	1	1	1	0	1	1	0	0	0	0	0	0	0	0	14	1	1	1	1	1	1	1	1	0	1	1	1	0	1	1	1	0	0	0	0	0	0	0	0	0	0	0
317	11	2	3	2	6	6	0	0	0	1	1	1	0	0	0	0	0	0	0	0	0	4	0	0	0	0	0	0	0	0	0	0	1	1	1	0	1	0	0	0	0	0	0	0	0	0	0	0	0
318	14	1	3	2	10	7	3	0	1	0	0	1	1	1	0	1	0	1	1	0	1	9	0	0	0	0	1	0	0	0	0	0	0	0	0	1	0	1	1	1	0	0	1	0	0	0	0	1	0
319	11	1	3	2	10	8	2	1	1	1	1	1	1	1	1	0	0	1	1	0	0	10	1	1	1	0	1	0	0	1	0	1	0	0	1	1	0	0	1	0	0	0	1	0	0	0	0	0	0
320	16	1	3	2	8	8	0	1	0	1	0	0	1	1	0	1	0	1	0	1	0	16	1	0	1	0	1	0	0	1	1	1	0	0	1	0	0	0	1	0	0	0	1	0	0	0	1	0	1
321	15	1	3	2	9	9	0	1	1	1	1	1	1	0	1	0	0	0	1	0	0	17	0	1	1	1	0	1	1	0	1	1	1	0	1	1	1	0	0	1	0	0	0	0	1	0	0	0	0
322	8	2	3	2	4	4	0	0	1	1	0	0	0	1	0	0	0	1	0	0	0	23	1	1	0	1	0	1	0	1	0	1	1	1	1	1	0	1	0	1	0	0	1	0	1	1	1	1	0
323	9	1	3	2	13	13	0	1	1	1	1	1	1	1	0	0	0	1	1	0	0	32	1	1	1	1	0	1	1	1	1	1	0	1	1	0	1	1	1	1	1	1	1	1	0	1	0	0	1
324	12	1	3	2	17	12	5	1	1	1	1	1	0	1	0	1	1	1	1	1	1	17	1	1	0	1	1	0	0	0	1	0	1	0	1	0	1	1	0	0	0	1	0	0	0	0	0	1	0
325	16	1	3	1	3	3	0	0	0	0	0	1	0	0	0	0	1	1	0	0	0	30	1	1	1	1	1	1	1	0	0	1	1	1	1	1	1	1	0	1	1	0	1	1	0	1	1	0	1
326	12	1	3	2	10	10	0	1	1	1	1	1	1	0	1	0	1	0	1	0	0	17	0	1	1	0	1	0	1	1	0	1	1	0	1	1	1	0	0	0	0	0	0	0	1	1	0	0	1
327	18	1	3	1	4	4	0	1	0	0	0	1	1	0	1	0	0	0	0	0	0	13	0	0	0	0	0	0	0	0	0	0	0	0	1	1	1	1	1	1	1	1	0	1	1	1	1	0	0
328	13	1	3	2	3	3	0	0	0	1	0	0	0	0	0	0	1	1	0	0	0	31	1	1	1	0	1	1	1	1	1	1	0	1	1	1	0	1	1	0	0	0	0	1	1	1	1	0	1
329	9	1	3	2	14	13	1	1	1	0	1	1	0	0	1	1	1	1	1	1	0	22	1	0	1	1	1	0	1	0	1	1	0	1	1	1	0	0	0	0	0	0	0	1	1	0	1	0	0
330	13	2	3	2	6	5	1	1	0	0	0	1	0	0	0	1	0	1	0	1	0	6	1	0	0	0	0	0	0	0	0	0	0	0	1	0	0	0	0	0	0	0	0	0	0	0	0	0	0
331	15	1	3	2	7	6	1	0	0	1	0	1	0	1	1	0	1	0	1	0	1	35	1	1	1	1	0	1	1	0	1	1	1	1	1	1	1	1	1	1	1	1	1	0	1	1	1	1	0
332	10	1	3	2	15	14	1	1	0	1	1	1	1	0	1	1	0	1	1	1	1	19	1	1	0	1	1	0	0	0	1	1	1	1	1	0	1	0	0	0	0	0	1	1	0	1	0	1	1
333	11	1	3	1	15	12	3	0	1	1	1	1	1	1	1	1	1	1	0	0	0	39	1	1	1	1	1	1	1	1	1	1	1	1	1	0	1	0	1	1	1	1	1	1	1	1	1	1	1
335	13	1	3	2	4	4	0	1	0	0	1	0	1	0	0	0	0	0	0	1	0	5	0	1	0	0	1	0	0	0	0	1	0	1	0	0	0	0	1	0	0	0	0	0	0	0	0	0	0
336	14	1	3	2	8	6	2	0	1	1	0	1	0	1	0	1	0	1	0	1	0	21	1	0	1	1	1	1	0	1	0	1	1	0	1	1	0	0	0	0	0	0	1	1	0	1	0	0	1
337	12	1	3	2	5	5	0	1	1	1	0	1	0	0	0	0	0	0	0	1	0	7	1	0	1	0	1	0	0	1	1	0	1	0	0	0	1	0	0	0	0	0	0	0	0	0	0	0	0
338	16	1	3	2	5	5	0	1	0	1	0	1	0	1	0	0	0	0	0	0	0	5	1	1	1	0	0	0	0	0	1	0	0	1	0	0	0	0	0	0	0	0	0	0	0	0	0	0	0
339	17	1	3	1	5	5	0	1	1	0	0	0	0	0	1	0	0	0	0	1	0	25	1	1	1	1	0	1	0	1	1	1	1	1	1	1	1	1	1	1	1	1	1	0	0	0	0	0	0
340	11	1	3	1	3	3	0	0	0	1	0	0	0	1	0	0	0	1	0	0	0	7	0	0	0	0	0	0	0	0	0	0	0	0	0	0	0	0	0	0	0	0	0	0	0	0	1	1	1
341	14	1	3	2	4	4	0	0	0	1	0	0	0	1	0	0	0	0	1	0	1	21	1	1	0	1	0	0	1	0	1	0	0	0	0	0	1	1	1	1	1	1	1	1	1	1	1	1	0
342	15	1	3	1	4	4	0	0	1	0	0	1	1	0	0	0	1	0	0	0	0	7	1	1	1	0	1	1	0	0	0	0	0	0	1	0	0	1	0	0	0	0	0	0	0	0	0	0	0
343	12	1	3	2	5	5	0	0	1	1	0	0	1	0	0	0	1	0	0	0	0	9	0	0	0	1	1	0	1	0	1	0	0	1	1	0	0	0	0	1	0	0	0	0	0	1	0	0	0
344	13	1	3	2	6	6	0	1	0	1	1	0	0	0	0	0	1	1	0	0	0	7	1	1	0	0	1	0	0	0	1	0	1	1	0	0	0	0	0	0	0	0	0	0	0	0	0	0	0
345	16	1	3	2	8	8	0	1	1	0	1	0	1	1	1	0	1	0	0	0	0	17	1	0	1	0	1	1	1	1	1	0	1	0	1	0	0	1	0	0	1	1	0	0	1	0	0	0	0
347	12	2	3	2	16	16	0	1	1	1	1	1	1	1	1	1	1	1	1	1	0	23	1	0	1	0	1	1	1	1	0	1	1	0	1	1	1	1	0	1	0	1	1	1	1	0	1	1	1
348	9	1	3	1	16	15	1	1	1	1	1	1	1	1	1	1	1	0	1	1	1	21	1	1	1	1	1	1	0	1	1	1	1	1	1	0	1	0	1	1	0	1	0	1	0	0	0	1	0
349	17	2	3	1	8	4	4	1	0	1	0	0	1	0	1	1	0	1	0	0	1	29	1	0	1	1	1	0	0	1	0	1	1	0	1	1	0	1	0	1	0	1	1	1	0	1	1	1	1
350	9	1	3	2	15	14	1	1	1	1	0	1	1	1	1	1	1	1	0	1	1	34	1	1	1	0	1	1	0	0	1	1	1	1	1	0	0	0	1	0	1	1	1	1	1	1	1	1	1
351	11	1	3	2	1	1	0	0	0	0	0	0	0	1	0	0	0	0	0	0	0	12	0	1	1	0	1	0	0	0	1	0	1	0	1	0	0	0	0	0	0	0	1	0	0	1	0	1	0
352	14	1	3	2	11	11	0	1	1	1	0	1	1	0	1	1	1	0	0	0	0	13	1	1	0	1	1	1	0	1	1	0	0	0	0	0	1	0	0	0	1	0	0	0	1	1	1	0	0
353	11	2	3	2	8	6	2	1	0	1	0	0	1	1	1	0	1	0	0	1	0	17	1	0	1	0	1	0	1	0	1	0	1	0	1	0	1	1	0	0	0	1	0	0	0	0	0	1	0
354	18	1	3	2	11	9	2	1	1	0	1	1	1	0	0	1	0	0	1	0	0	12	1	1	0	1	1	0	0	0	0	1	0	1	1	0	1	1	0	0	1	0	0	0	0	0	1	0	0
355	12	2	3	2	9	9	0	1	0	1	0	1	0	0	0	1	0	1	0	0	0	10	1	1	0	1	1	0	1	0	1	1	0	0	1	1	1	0	0	0	0	0	0	0	0	0	0	0	0
356	9	1	3	2	8	8	0	1	1	1	1	0	0	0	0	0	0	0	0	0	0	19	0	0	1	0	0	0	1	1	1	1	1	0	1	1	1	1	0	1	0	1	1	1	1	1	1	1	1
357	13	2	3	2	2	2	0	0	0	0	1	0	0	0	0	0	1	0	0	0	0	24	1	1	1	1	1	1	1	0	1	1	0	1	1	1	1	1	1	1	1	1	1	1	1	0	1	0	1
358	10	1	3	2	15	14	1	1	1	1	1	1	1	1	1	1	1	1	0	1	0	27	0	1	0	1	1	1	1	0	1	1	0	1	0	1	1	0	1	0	0	1	0	1	0	1	1	0	1
359	18	1	3	2	2	2	0	0	1	0	0	0	0	1	0	0	0	0	0	0	0	14	1	1	1	1	0	1	0	0	1	1	1	0	1	0	1	1	1	0	1	0	0	1	0	0	0	0	0
360	8	1	3	2	3	3	0	0	0	1	1	0	0	1	0	0	0	0	0	0	0	7	1	0	1	0	1	1	0	1	0	0	1	0	1	0	0	0	0	0	0	0	0	0	0	0	0	0	0
361	14	1	3	1	9	6	3	1	0	1	0	0	1	1	1	0	1	0	1	0	1	30	1	1	1	1	1	0	1	1	1	1	1	1	0	0	1	0	1	0	1	0	1	0	1	1	1	0	0
362	11	1	3	2	9	8	1	0	1	1	0	1	0	1	0	1	0	1	0	1	1	22	1	0	1	0	1	1	1	0	1	1	1	0	1	1	1	1	1	0	1	0	0	1	0	0	1	1	0
364	13	2	3	2	3	3	0	0	0	0	1	1	1	0	0	0	0	0	0	0	0	41	1	1	1	1	1	1	1	1	1	1	1	1	1	1	1	1	1	1	1	1	1	1	1	1	1	1	1
365	10	1	3	2	13	13	0	1	1	1	1	1	1	0	1	1	1	1	0	1	0	22	1	1	1	1	1	1	0	1	0	1	0	1	1	0	1	0	0	0	0	0	0	1	0	0	1	0	1
366	14	1	3	2	10	10	0	1	1	1	1	1	0	0	1	0	0	0	1	0	1	9	0	1	0	1	1	0	0	0	1	1	0	0	1	0	0	0	0	0	0	0	0	1	0	1	0	0	0
367	12	1	3	2	14	12	2	1	1	0	0	1	1	1	0	1	0	0	1	1	1	36	1	1	1	1	1	1	1	1	1	1	1	1	1	1	1	1	1	1	1	1	1	1	1	1	1	1	1
368	16	1	3	2	0	0	0	0	0	0	0	0	0	0	0	0	0	0	0	0	0	26	1	1	1	1	1	1	1	1	1	1	1	1	1	0	1	0	1	1	1	0	1	1	1	0	1	1	1
369	14	1	3	1	6	6	0	1	1	1	0	0	0	1	0	0	0	0	0	0	0	8	1	0	0	0	1	0	1	0	1	1	0	1	0	0	0	0	0	0	0	0	1	0	0	1	0	0	0
370	11	1	3	2	19	6	13	1	1	1	1	1	1	1	1	1	1	1	1	1	1	25	1	0	1	1	1	1	1	1	0	1	1	1	1	1	1	0	0	1	0	0	1	0	1	0	0	1	0
371	12	1	3	2	8	8	0	0	1	0	0	1	0	1	0	1	0	1	1	0	0	21	1	0	1	1	0	1	1	0	1	0	1	0	1	1	1	0	0	0	0	0	1	0	1	0	1	0	1
372	13	1	3	2	9	9	0	0	1	0	1	0	0	1	0	1	0	0	1	1	1	13	1	0	1	1	1	0	0	0	0	1	0	1	0	1	0	0	0	0	0	0	1	0	1	0	0	0	1
373	14	1	3	2	9	8	1	1	1	1	0	1	0	1	0	1	0	1	0	0	0	16	1	1	1	1	0	0	0	1	1	0	1	1	1	1	1	0	0	1	1	0	0	0	1	0	0	1	0
374	15	1	3	2	4	3	1	0	0	0	0	1	0	0	0	1	1	0	0	1	0	20	0	1	0	1	1	0	1	0	0	1	0	1	1	0	1	0	1	0	0	1	1	0	1	0	0	0	1
375	15	1	3	2	3	3	0	1	0	1	1	0	0	0	0	0	0	0	0	0	0	5	0	1	0	1	0	0	0	0	1	0	1	1	0	0	0	0	0	0	0	0	0	0	0	0	0	0	0
377	10	1	3	1	11	11	0	1	1	1	1	0	0	0	1	1	0	0	1	1	0	19	0	0	1	1	0	1	0	1	1	0	0	1	0	1	0	1	0	0	0	0	0	0	1	1	1	0	1
378	14	2	3	2	7	7	0	1	1	1	0	0	0	1	0	0	0	1	0	0	0	27	1	1	1	1	0	1	1	1	0	1	1	0	0	1	0	1	0	0	0	1	1	0	1	1	0	1	1
379	11	1	3	2	11	11	0	1	1	1	1	1	1	1	1	0	0	0	0	1	0	23	1	0	1	1	0	1	0	1	1	1	1	1	1	1	1	1	0	1	1	1	1	1	1	1	1	1	1
380	18	1	3	1	15	15	0	1	1	1	1	0	1	1	1	1	1	0	1	0	1	34	1	0	0	1	1	1	1	1	1	0	1	1	1	1	1	1	1	1	1	1	1	1	0	1	1	0	1
381	12	1	3	2	10	9	1	1	0	0	1	0	1	1	1	0	1	1	0	1	1	24	1	1	1	1	0	0	0	1	0	1	0	1	1	1	0	1	0	0	0	0	1	0	1	0	1	0	1
382	11	2	3	2	16	10	6	1	0	1	1	1	1	1	1	1	1	1	0	1	0	12	1	0	1	0	0	1	0	0	0	1	1	0	1	1	1	1	0	1	0	1	0	1	0	0	0	0	0
383	9	1	3	2	10	8	2	1	1	0	1	0	0	1	0	0	1	0	1	1	0	11	0	0	0	1	0	0	0	0	0	1	1	1	0	1	1	0	0	0	0	1	0	0	0	0	0	0	0
384	15	1	3	2	5	5	0	0	0	0	0	0	0	0	1	1	0	0	0	0	1	4	0	0	0	0	0	0	0	0	0	0	0	0	0	0	0	0	0	0	0	0	0	1	0	1	0	0	1
385	12	1	3	2	8	5	3	1	1	0	1	0	1	0	0	0	1	1	0	1	0	13	1	0	1	0	1	0	0	0	1	1	1	0	1	0	1	1	1	0	0	0	0	0	0	0	0	0	0
386	13	1	3	2	6	6	0	1	1	1	0	1	0	0	1	0	0	0	0	1	0	10	1	0	1	0	1	1	0	0	1	0	1	0	1	0	1	0	0	0	0	0	0	1	0	0	0	0	0
387	14	1	3	2	4	4	0	0	0	1	0	0	1	0	1	0	0	1	0	0	0	23	0	1	0	1	0	0	0	0	1	0	0	1	0	0	0	1	0	1	0	1	1	1	1	1	1	1	1
388	12	1	3	2	10	10	0	1	1	1	1	1	1	1	1	0	1	0	0	0	0	10	1	0	1	0	1	0	0	1	0	1	0	1	1	1	0	0	0	0	0	0	1	0	1	0	0	0	0
389	12	1	3	1	18	16	2	1	1	1	0	1	1	1	0	0	1	1	1	0	1	38	1	1	1	1	0	1	0	1	1	1	1	1	0	1	1	1	1	1	1	1	1	1	1	1	0	1	1
391	12	1	3	2	11	11	0	1	1	1	0	1	0	1	0	1	1	0	1	0	0	12	1	0	1	1	1	0	0	0	1	1	0	0	0	1	0	1	0	0	0	0	1	1	0	0	1	0	0
392	13	1	3	1	11	11	0	1	0	1	1	1	0	1	0	1	1	1	0	1	0	16	0	1	1	0	1	0	0	0	1	0	1	0	0	1	0	0	0	0	1	1	0	0	1	0	0	0	1
393	18	1	3	2	7	7	0	0	0	1	1	0	1	0	0	0	1	1	0	0	0	4	0	0	0	0	0	0	0	0	0	0	1	0	0	0	1	0	0	0	0	0	0	0	0	0	0	0	0
394	13	1	3	2	3	3	0	1	0	0	0	0	1	0	0	0	0	0	1	0	0	13	0	0	0	0	1	1	0	0	1	0	1	0	1	0	1	0	0	0	0	0	0	0	0	1	0	1	1
395	1	1	3	2	10	8	2	0	0	1	1	1	1	1	1	0	1	0	0	0	1	13	0	0	0	1	0	0	1	0	0	1	0	0	1	0	1	1	0	0	1	0	1	0	0	1	0	0	0
396	11	2	3	2	6	5	1	1	1	0	1	0	0	0	0	0	0	0	0	1	1	5	1	0	1	0	1	0	0	0	0	0	0	0	0	0	0	0	0	0	0	0	0	0	0	0	0	0	0
397	16	1	3	2	10	8	2	1	1	1	1	1	1	0	0	1	0	0	0	1	0	12	1	0	0	1	0	0	0	0	1	1	0	0	0	1	1	0	1	1	0	0	0	0	0	0	1	1	0
398	12	1	3	2	5	5	0	0	0	0	1	1	0	1	0	0	0	0	1	0	0	10	1	0	1	0	0	0	0	0	0	0	0	1	0	0	1	1	0	1	1	1	0	1	0	0	0	0	0
399	10	1	3	2	15	14	1	1	1	1	1	1	0	1	0	1	1	1	1	1	1	29	0	1	1	0	1	1	0	0	1	1	1	1	1	1	1	0	1	0	0	0	1	1	0	1	1	0	1
400	10	1	3	1	3	3	0	0	0	0	0	0	0	0	0	0	0	0	1	0	1	34	0	1	1	1	1	1	0	1	1	1	0	1	1	1	1	1	1	1	1	1	0	1	1	1	1	1	1
401	15	2	3	2	4	3	1	1	0	0	0	0	1	0	0	0	0	0	0	1	0	4	1	0	0	0	0	0	0	0	0	0	0	0	0	0	0	0	1	1	0	0	0	0	0	0	0	0	0
402	16	1	3	2	5	5	0	1	1	1	1	1	0	0	0	0	0	0	0	0	0	9	0	1	1	1	1	0	0	0	1	1	0	1	0	0	1	0	0	1	0	0	0	0	0	0	0	0	0
403	11	1	3	1	15	15	0	1	1	1	1	1	1	1	1	1	1	1	1	1	1	41	1	1	1	1	1	1	1	1	1	1	1	1	1	1	1	1	1	1	1	1	1	1	1	1	1	1	1
404	12	1	3	2	6	6	0	1	1	1	0	0	0	0	1	0	0	0	1	0	0	7	1	1	1	1	1	0	0	0	1	1	0	0	0	0	0	0	0	0	0	0	0	0	0	0	0	0	0
405	8	2	3	2	5	5	0	0	0	1	1	0	1	0	0	0	0	1	0	0	0	7	0	0	0	0	0	0	0	1	1	1	0	0	0	0	1	0	0	0	1	0	0	0	0	0	0	0	0
406	11	1	3	2	3	3	0	0	1	0	0	0	0	1	0	0	0	1	0	0	0	25	1	1	0	1	1	0	0	0	0	1	1	0	1	1	1	1	1	1	1	1	1	0	1	0	0	1	1
407	12	1	3	2	10	9	1	1	1	1	1	1	1	0	1	1	0	1	0	0	0	12	0	0	0	1	0	1	0	0	1	0	1	0	1	1	1	0	1	0	0	0	0	1	0	0	0	0	1
408	14	1	3	1	7	7	0	1	1	1	0	1	0	1	0	0	0	0	1	1	0	15	0	0	1	0	1	0	1	0	1	0	0	0	1	0	1	0	0	0	0	1	1	0	0	1	1	0	0
409	10	1	3	2	17	17	0	1	1	1	1	1	0	1	1	1	1	1	1	1	1	18	1	1	0	1	1	1	0	0	1	1	0	0	1	1	0	0	0	0	0	1	0	0	1	0	0	0	1
411	16	1	3	2	2	2	0	1	0	1	0	0	0	0	0	0	0	0	0	0	0	4	1	1	0	1	0	0	0	1	0	0	0	0	0	0	0	0	0	0	0	0	0	0	0	0	0	0	0
412	12	1	3	2	9	7	2	1	1	0	1	0	0	1	0	0	1	0	1	1	0	12	1	0	0	1	0	0	0	0	0	1	1	1	1	0	1	1	0	0	0	1	0	0	0	0	0	0	0
413	8	1	3	1	8	8	0	1	1	1	1	0	0	1	0	1	0	0	0	0	0	36	1	1	1	1	1	1	0	1	1	1	1	1	1	1	1	1	1	1	1	1	1	1	1	1	1	1	1
414	11	2	3	2	16	16	0	1	1	0	1	1	0	1	1	1	1	1	1	0	0	21	0	1	1	1	1	1	0	1	0	1	1	1	1	1	1	0	0	0	0	1	0	1	1	0	1	1	1
415	14	2	3	2	7	7	0	0	1	1	1	1	0	0	1	0	0	0	0	0	1	14	1	1	0	1	1	1	1	0	1	1	0	1	0	1	1	0	1	0	0	0	0	1	0	1	0	0	0
416	12	1	3	1	5	4	1	1	0	1	0	1	1	0	0	1	0	1	0	0	0	37	0	1	0	0	1	0	1	1	1	1	1	1	1	1	1	1	1	1	1	1	1	1	1	1	1	1	1
417	14	2	3	1	14	10	4	1	1	0	1	1	0	1	0	1	1	1	0	1	0	14	1	1	0	1	0	1	0	1	0	0	1	1	0	0	0	0	0	0	0	0	0	0	0	0	0	1	1
418	10	1	3	1	11	6	5	1	1	0	1	0	1	1	0	1	1	0	0	0	1	25	1	1	0	1	1	1	1	1	1	1	1	1	1	1	1	1	0	1	1	1	1	1	1	0	1	0	0
419	14	1	3	1	8	7	1	0	1	0	1	1	0	1	1	1	0	0	0	1	0	10	0	1	0	1	0	1	0	0	1	1	0	1	0	1	0	0	0	0	0	0	1	0	0	1	0	0	0
420	10	1	3	1	10	8	2	1	1	0	0	0	1	0	1	1	0	1	0	1	0	25	1	1	1	1	1	0	0	1	1	1	0	1	0	1	1	0	1	0	0	0	0	1	1	1	0	0	1
421	16	1	3	2	8	8	0	1	1	1	0	1	0	0	0	0	1	1	0	1	0	5	1	0	1	1	0	1	1	0	0	0	0	0	0	0	0	0	0	0	0	0	0	0	0	0	0	0	0
423	12	1	3	2	7	5	2	0	1	0	0	1	0	1	1	0	1	0	1	0	0	13	1	1	0	1	0	0	0	1	0	1	0	1	1	0	0	0	0	0	0	1	0	0	1	0	0	0	0
424	11	1	3	2	7	7	0	0	0	0	0	0	0	0	1	1	1	1	0	1	0	11	1	1	0	1	0	0	0	0	1	1	1	1	0	0	0	0	0	0	0	0	0	1	0	0	0	0	0
425	13	1	3	1	3	3	0	1	0	0	0	0	0	0	1	0	0	0	0	1	0	36	1	1	1	1	1	1	1	0	1	1	1	1	1	1	1	1	1	1	1	1	1	1	1	1	1	1	1
426	14	1	3	2	7	7	0	0	1	0	1	1	0	1	0	1	0	0	0	1	1	38	1	1	0	1	1	0	1	1	1	1	1	1	1	1	1	1	1	1	1	1	1	1	1	1	0	1	1
427	10	1	3	1	6	6	0	1	0	1	1	0	0	1	0	0	0	0	0	1	0	14	1	0	1	1	0	1	0	0	1	1	1	1	1	1	1	0	1	1	0	0	1	0	0	0	0	0	0
428	12	1	3	2	4	4	0	0	0	0	1	1	0	0	1	0	0	0	0	0	0	4	0	0	0	0	0	0	0	0	0	1	0	0	0	1	0	0	0	0	0	0	0	1	0	0	0	0	0
429	16	1	3	1	7	7	0	1	1	0	1	1	1	1	0	0	0	0	0	0	0	22	1	1	1	1	1	1	1	1	1	1	1	1	1	1	1	1	1	1	1	1	1	1	0	0	0	0	0
430	13	1	3	2	5	4	1	0	0	0	1	1	1	1	0	0	0	0	0	0	0	35	1	1	1	1	1	1	1	1	1	1	1	1	1	1	1	1	1	1	1	1	1	1	1	1	1	0	0
431	9	2	3	1	14	10	4	1	1	1	1	1	1	0	1	1	1	1	1	0	0	31	1	1	1	1	1	1	1	1	1	1	1	1	1	1	1	1	1	1	1	1	0	1	1	1	1	1	1
432	16	1	3	2	8	8	0	1	0	1	0	0	1	1	0	1	0	1	0	1	0	19	1	0	1	1	1	0	0	1	1	1	0	1	1	0	0	1	1	0	0	0	1	0	0	0	1	0	1
433	14	1	3	2	7	6	1	1	1	1	0	1	0	1	0	0	0	0	1	0	1	8	1	0	0	0	1	0	0	1	0	0	0	0	0	0	1	0	0	0	0	0	1	0	0	0	0	0	0
434	18	1	3	1	4	4	0	0	0	0	0	0	1	1	0	1	0	0	1	0	0	41	1	1	1	1	1	1	1	1	1	1	1	1	1	1	1	1	1	1	1	1	1	1	1	1	1	1	1
435	12	1	3	2	12	11	1	1	1	1	0	1	1	1	1	0	1	1	0	0	1	11	0	1	0	0	1	1	0	1	1	0	0	0	0	0	1	0	1	0	0	0	1	0	0	0	0	0	0
436	12	1	3	2	4	4	0	1	0	0	1	0	0	0	0	0	0	1	1	0	0	4	0	0	1	0	0	0	0	1	0	0	0	0	0	0	0	0	0	0	0	0	0	0	0	0	0	0	0
437	9	1	3	1	15	14	1	1	1	1	1	1	1	0	1	1	1	0	1	1	1	20	1	1	1	1	1	1	0	1	1	1	1	1	1	0	1	0	1	1	0	0	0	1	0	0	0	1	0
438	11	1	3	1	14	11	3	1	1	1	1	0	1	0	0	1	1	0	1	1	1	25	1	1	1	1	1	1	1	1	0	1	1	1	1	1	0	1	0	0	1	0	0	1	0	1	0	0	1
439	9	1	3	1	16	14	2	1	1	1	1	1	1	1	1	1	1	0	1	1	1	21	1	1	1	1	1	1	0	1	1	1	1	1	1	0	1	0	1	1	0	1	0	1	0	0	0	1	0
440	18	2	3	2	9	8	1	1	0	1	0	1	1	1	1	1	0	0	1	0	1	27	1	0	1	1	0	1	0	1	1	1	0	1	0	1	0	0	1	0	1	1	0	1	1	0	1	1	0
441	18	1	3	1	5	4	1	1	1	1	1	0	1	0	0	0	0	0	0	0	0	8	1	1	0	0	1	0	0	0	1	0	0	1	0	0	1	0	0	0	0	0	1	0	0	0	0	0	0
442	12	2	3	2	9	9	0	1	0	1	0	1	0	0	0	1	0	1	0	0	0	11	1	1	0	1	1	0	1	0	1	1	0	0	1	1	1	0	0	0	0	0	0	0	0	0	0	0	1
443	13	1	3	2	7	7	0	1	1	0	1	0	0	1	1	0	0	1	0	0	0	11	1	1	0	1	1	0	1	0	1	1	0	1	1	1	0	0	0	0	1	0	0	0	0	0	0	0	0
444	8	1	3	2	17	17	0	0	1	1	1	1	1	1	1	1	1	1	1	1	1	19	0	0	0	0	0	0	0	0	0	0	0	0	0	1	1	0	1	1	0	1	1	0	1	1	1	1	1
445	13	1	3	2	3	3	0	0	0	0	1	1	1	0	0	0	0	0	0	0	1	6	0	0	0	0	0	0	0	0	0	1	1	0	1	0	1	1	1	0	0	0	0	0	0	0	0	0	0
446	15	1	3	2	16	15	1	1	1	1	1	1	1	1	1	1	1	0	0	1	1	40	0	1	1	1	1	1	1	1	1	1	1	1	1	1	1	1	1	1	1	1	1	1	1	1	1	1	1
447	15	1	3	2	12	11	1	1	1	0	1	0	1	1	0	1	1	1	0	1	1	34	1	1	1	1	1	1	0	0	0	1	0	1	1	1	1	1	1	1	1	0	1	1	1	0	1	1	1
448	11	1	3	2	4	4	0	0	0	0	1	0	0	0	1	1	0	0	0	0	0	20	1	0	1	1	0	1	1	1	1	0	0	1	1	1	1	1	0	0	0	1	1	1	0	1	0	1	0
449	10	1	3	2	9	9	0	1	1	1	1	1	0	1	0	1	0	1	0	0	0	38	1	1	0	1	1	1	1	1	1	1	1	1	1	1	1	1	1	1	1	1	0	1	1	1	1	1	1
450	12	1	3	2	6	6	0	1	0	1	1	0	0	0	0	0	0	0	1	0	0	6	1	1	1	1	0	0	0	1	0	0	1	0	0	0	0	0	0	0	0	0	0	0	0	0	0	0	0
451	14	1	3	2	14	14	0	1	1	1	1	1	0	1	0	0	0	1	0	1	0	31	1	1	1	1	1	1	1	1	1	1	1	0	1	1	1	1	1	1	1	1	0	1	1	1	0	0	0
452	14	1	3	1	10	9	1	1	1	1	1	1	1	0	1	0	0	1	1	0	0	35	1	0	1	1	1	1	1	1	1	0	1	1	1	1	1	1	0	1	1	1	1	1	1	1	1	1	1
453	10	1	3	2	14	12	2	1	1	0	1	1	1	0	1	1	0	1	1	0	0	20	1	0	1	1	1	0	1	1	0	1	1	0	1	0	1	1	0	0	0	0	0	1	0	1	0	0	1
454	17	2	3	2	13	9	4	1	1	0	1	1	1	1	1	1	1	0	1	1	0	31	1	1	0	1	1	1	0	1	1	1	1	1	1	1	1	0	1	1	0	1	1	0	1	1	0	1	1
455	15	2	3	2	7	7	0	1	1	0	1	1	1	1	0	1	0	0	0	0	0	24	1	1	1	1	1	1	1	0	1	1	1	1	0	1	1	1	1	1	1	1	1	0	0	0	1	0	1
456	14	1	3	1	9	6	3	1	0	1	0	0	1	1	1	0	1	0	1	0	1	38	1	1	1	1	1	1	1	1	1	1	1	1	1	1	1	1	1	1	1	0	1	1	1	1	1	0	1
457	10	1	3	2	3	3	0	0	0	0	1	0	0	0	0	1	0	0	0	1	0	35	1	1	1	1	1	1	1	1	0	1	0	1	1	0	1	1	1	1	1	1	1	1	1	1	1	1	1
459	15	1	3	2	5	5	0	1	1	0	1	0	1	0	0	0	0	1	0	0	0	31	1	1	1	1	1	1	1	1	1	1	1	1	1	1	0	1	0	1	1	0	1	1	1	1	0	1	0
461	11	1	3	2	12	10	2	1	1	1	1	1	1	1	1	0	0	1	1	0	0	13	1	1	1	0	1	0	0	1	0	1	0	0	1	1	0	0	1	0	0	0	1	0	0	0	0	0	0
462	14	1	3	2	8	7	1	1	1	1	0	1	0	1	0	1	0	1	0	0	0	16	1	1	1	1	0	0	0	1	1	0	1	1	1	1	1	0	0	1	1	0	0	0	1	0	0	1	0
463	8	2	3	2	4	4	0	0	1	1	0	0	0	1	0	0	0	1	0	0	0	24	1	1	0	1	0	1	0	1	0	1	1	1	1	1	0	1	0	1	0	0	1	0	1	1	1	1	0
464	12	1	3	2	12	12	0	1	1	0	0	1	1	1	0	1	0	0	1	1	1	29	1	1	1	1	1	1	1	0	0	1	1	0	1	1	1	1	0	1	1	1	1	0	1	1	0	1	1
465	11	2	3	2	10	10	0	1	1	1	1	1	0	0	0	0	0	0	1	1	1	11	0	1	1	0	0	0	0	1	0	1	0	1	0	1	0	0	0	0	0	0	0	0	0	0	0	0	0
466	9	1	3	2	10	10	0	1	1	1	1	1	1	1	0	0	0	1	0	0	0	32	1	1	1	1	0	1	1	1	1	1	0	1	1	0	1	1	1	1	1	1	1	1	0	1	0	0	1
468	11	1	3	2	16	16	0	1	0	1	1	1	1	1	1	1	0	1	1	1	1	13	0	0	1	0	1	0	0	0	1	1	0	1	0	1	0	1	1	0	0	0	1	1	1	0	0	1	1
469	8	1	3	2	16	16	0	1	1	1	0	1	1	1	1	0	1	1	0	1	1	26	1	0	0	0	0	0	0	0	0	0	0	0	1	1	1	1	0	1	1	1	1	1	1	1	1	1	1
470	18	1	3	2	11	9	2	1	1	0	1	1	1	1	0	1	0	0	1	0	0	12	1	1	0	1	1	0	0	0	0	1	0	1	1	0	1	1	0	0	1	0	0	0	0	0	1	0	0
471	12	1	3	2	19	13	6	1	1	1	1	1	1	0	1	1	0	0	1	1	1	18	1	1	1	1	1	1	1	1	1	0	1	1	1	0	1	0	1	0	0	0	0	0	1	1	0	1	0
473	15	2	3	2	15	21	3	1	0	0	1	1	1	1	1	1	1	1	0	0	1	25	1	1	0	1	1	1	0	0	1	0	1	1	1	0	1	0	1	0	1	0	0	1	0	1	1	0	1
474	11	1	3	2	2	2	0	0	0	0	1	0	0	0	0	0	0	0	1	0	0	22	1	1	0	0	1	1	0	1	0	1	0	1	0	0	0	1	0	0	0	0	0	1	1	0	0	1	1
475	10	2	3	2	16	16	0	1	1	1	1	1	1	1	1	1	0	1	0	1	0	35	1	1	0	1	1	1	0	1	1	0	1	0	1	0	1	1	1	1	1	1	1	1	1	1	1	1	1
[truncated: 14 more columns]
